# Supplementary material for: The BH3-only protein NOXA serves as an independent predictor of breast cancer patient survival and defines susceptibility to microtubule targeting agents
Source: Cell Death Dis. 2021 Dec 13;12(12):1151. doi: 10.1038/s41419-021-04415-y (PMC8668920; doi:10.1038/s41419-021-04415-y)
Supplement: Supplementary file 2 — Suppl. Table 1 [file 41419_2021_4415_MOESM2_ESM.xlsx]

## Sheet: Tabelle1
Supplementary Table 1: Association of BCL2 family member mRNA expression levels and clinical pathology
Clinicopathological characteristics		n	BCL2		MCL1		BCL2L1 (BCL-XL)		BCL2L11 (BIM)		BCL2L10_TV1_01 (Diva; BCL-B)		BCL2L10_TV2_01 (Diva; BCL-B)		BCL2L2 (BCLW)		NOXA		BID		PUMA		BAX		BAK1		BOK
			Median (IQR)	P-value	Median (IQR)	P-value	Median (IQR)	P-value	Median (IQR)	P-value	Median (IQR)	P-value	Median (IQR)	P-value	Median (IQR)	P-value	Median (IQR)	P-value	Median (IQR)	P-value	Median (IQR)	P-value	Median (IQR)	P-value	Median (IQR)	P-value	Median (IQR)	P-value
Age	< median age (53.0 years)	46	0.69 (0.41 - 1.15)	0.120	0.90 (0.71 - 1.22)	0.532	1.49 (1.14 - 1.90)	0.027	0.31 (0.22 - 0.37)	0.373	0.65 (0.49 - 2.12)	0.540	0.85 (0.44 - 2.23)	0.178	1.01 (0.69 - 1.35)	0.542	0.87 (0.41 - 1.85)	0.901	0.32 (0.22 - 0.56)	0.373	0.69 (0.39 - 1.12)	0.821	0.39 (0.32 - 0.49)	0.357	1.20 (0.92 - 1.73)	0.304	0.92 (0.69 - 1.23)	0.839
	≥ median age (53.0 years)	46	0.49 (0.28 - 0.88)		0.86 (0.62 - 1.07)		1.82 (1.45 - 2.41)		0.31 (0.23 - 0.44)		1.48 (0.43 - 3.28)		1.16 (0.58 - 2.77)		1.12 (0.65 - 1.38)		0.96 (0.48 - 2.01)		0.36 (0.26 - 0.59)		0.80 (0.46 - 1.03)		0.42 (0.31 - 0.62)		1.31 (0.94 - 1.84)		0.89 (0.54 - 1.23)
Size	T1	21	0.56 (0.34 - 1.10)	0.298	0.87 (0.72 - 1.31)	0.428	1.58 (1.24 - 2.31)	0.350	0.32 (0.23 - 0.39)	0.955	0.60 (0.39 - 2.57)	0.130	1.02 (0.41 - 3.10)	0.899	1.08 (0.76 - 1.41)	0.034	0.78 (0.48 - 1.69)	0.285	0.41 (0.20 - 0.63)	0.437	0.71 (0.41 - 0.95)	0.031	0.38 (0.32 - 0.54)	0.713	1.20 (0.85 - 1.82)	0.756	0.87 (0.64 - 1.27)	0.696
	T2	55	0.56 (0.28 - 1.07)		0.91 (0.67 - 1.21)		1.65 (1.25 - 2.07)		0.31 (0.23 - 0.37)		1.53 (0.63 - 3.13)		1.15 (0.49 - 2.49)		1.02 (0.69 - 1.36)		0.89 (0.44 - 1.78)		0.32 (0.25 - 0.59)		0.80 (0.47 - 1.07)		0.40 (0.32 - 0.59)		1.25 (0.96 - 1.76)		0.91 (0.54 - 1.19)
	T3	10	0.73 (0.36 - 0.97)		0.77 (0.54 - 0.89)		1.59 (1.18 - 2.43)		0.27 (0.18 - 0.43)		only 1 case		1.02 (0.27 - 3.77)		0.91 (0.42 - 1.25)		1.15 (0.32 - 2.30)		0.27 (0.13 - 0.41)		0.29 (0.20 - 0.83)		0.39 (0.18 - 0.54)		1.71 (0.81 - 2.43)		0.92 (0.80 - 1.21)
	T4	6	1.05 (0.63 - 1.51)		1.00 (0.72 - 1.59)		2.21 (1.59 - 2.74)		0.30 (0.20 - 0.39)		0.36 (0.24 - .)		0.62 (0.34 - 3.22)		1.61 (1.23 - 2.07)		1.88 (1.12 - 4.17)		0.33 (0.27 - 0.49)		1.00 (0.83 - 2.26)		0.40 (0.38 - 0.55)		1.23 (0.93 - 1.96)		1.10 (0.79 - 1.53)
LN	negative	23	0.42 (0.19 - 0.79)	0.034	0.91 (0.71 - 1.31)	0.315	1.36 (0.76 - 1.60)	0.005	0.32 (0.20 - 0.37)	0.756	0.90 (0.42 - 2.27)	0.737	3.04 (0.72 - 5.53)	0.012	0.95 (0.65 - 1.46)	0.925	0.67 (0.38 - 2.86)	0.783	0.40 (0.29 - 0.72)	0.175	0.70 (0.33 - 1.10)	0.468	0.37 (0.32 - 0.57)	0.604	1.23 (0.95 - 1.73)	0.866	0.84 (0.37 - 1.19)	0.355
	positive	69	0.68 (0.35 - 1.16)		0.87 (0.65 - 1.12)		1.75 (1.43 - 2.30)		0.30 (0.23 - 0.37)		1.53 (0.49 - 2.66)		0.88 (0.41 - 2.04)		1.14 (0.68 - 1.35)		1.09 (0.51 - 1.79)		0.32 (0.22 - 0.55)		0.80 (0.49 - 1.04)		0.40 (0.33 - 0.52)		1.26 (0.92 - 1.84)		0.91 (0.65 - 1.25)
Tumour grade	1	8	0.86 (0.61 - 1.33)	<0.001	0.83 (0.69 - 1.25)	0.709	1.73 (1.51 - 2.26)	0.253	0.29 (0.24 - 0.37)	0.305	1.55 (0.52 - .)	0.318	0.91 (0.57 - 2.91)	0.002	1.34 (1.02 - 1.50)	0.236	0.64 (0.42 - 1.72)	0.576	0.32 (0.21 - 0.50)	0.017	0.94 (0.85 - 1.08)	0.048	0.39 (0.35 - 0.48)	0.288	1.18 (0.93 - 1.60)	0.278	1.09 (0.84 - 1.68)	0.050
	2	58	0.70 (0.44 - 1.17)		0.86 (0.67 - 1.12)		1.68 (1.36 - 2.29)		0.28 (0.22 - 0.36)		0.62 (0.42 - 2.12)		0.84 (0.33 - 2.01)		1.09 (0.65 - 1.34)		0.86 (0.50 - 1.82)		0.31 (0.21 - 0.48)		0.73 (0.47 - 1.16)		0.40 (0.30 - 0.49)		1.22 (0.86 - 1.73)		0.92 (0.71 - 1.20)
	3	26	0.27 (0.15 - 0.52)		0.97 (0.65 - 1.28)		1.52 (0.79 - 2.02)		0.34 (0.22 - 0.44)		1.58 (0.58 - 3.43)		2.13 (1.02 - 5.52)		0.89 (0.65 - 1.42)		1.53 (0.41 - 2.59)		0.52 (0.32 - 0.66)		0.54 (0.32 - 0.96)		0.49 (0.32 - 0.63)		1.43 (0.96 - 2.29)		0.77 (0.29 - 1.21)
Histology	invasive lobular carcinoma	14	0.56 (0.36 - 0.85)	0.754	0.82 (0.59 - 1.11)	0.310	1.48 (1.03 - 1.89)	0.085	0.24 (0.16 - 0.33)	0.146	0.53 (0.42 - 1.74)	0.220	0.61 (0.35 - 1.21)	0.080	0.73 (0.56 - 1.42)	0.547	0.57 (0.37 - 1.31)	0.005	0.21 (0.12 - 0.33)	0.011	0.46 (0.24 - 1.03)	0.244	0.21 (0.17 - 0.47)	0.042	0.80 (0.70 - 1.30)	0.009	0.75 (0.57 - 0.92)	0.045
	invasive ductal carcinoma	67	0.66 (0.31 - 1.15)		0.88 (0.69 - 1.12)		1.78 (1.39 - 2.29)		0.31 (0.23 - 0.37)		1.16 (0.49 - 2.57)		0.97 (0.46 - 2.48)		1.10 (0.76 - 1.35)		0.89 (0.44 - 1.79)		0.35 (0.26 - 0.61)		0.80 (0.54 - 1.08)		0.40 (0.33 - 0.52)		1.26 (0.95 - 1.83)		0.93 (0.71 - 1.27)
	medullary carcinoma	11	0.42 (0.26 - 1.29)		1.19 (0.67 - 1.83)		1.25 (0.76 - 1.70)		0.33 (0.27 - 0.43)		2.71 (1.19 - .)		4.02 (0.98 - 6.94)		1.27 (0.60 - 1.42)		2.57 (1.52 - 5.13)		0.41 (0.29 - 0.64)		0.80 (0.31 - 1.03)		0.40 (0.27 - 0.64)		1.48 (1.00 - 2.74)		0.49 (0.33 - 0.98)
Subtypes	luminal A	40	0.88 (0.60 - 1.26)	<0.001	0.83 (0.60 - 1.03)	0.466	1.62 (1.40 - 1.96)	0.018	0.27 (0.23 - 0.32)	0.212	0.61 (0.45 - 1.58)	0.019	0.60 (0.34 - 1.40)	<0.001	1.15 (0.71 - 1.35)	0.801	0.87 (0.52 - 1.56)	0.282	0.27 (0.20 - 0.37)	<0.001	0.80 (0.43 - 1.14)	0.368	0.36 (0.28 - 0.46)	0.011	0.95 (0.76 - 1.34)	0.003	0.94 (0.71 - 1.25)	0.337
	luminal B	21	0.56 (0.27 - 1.14)		0.93 (0.75 - 1.07)		1.93 (1.57 - 2.66)		0.33 (0.26 - 0.44)		0.39 (0.18 - .)		0.72 (0.36 - 1.19)		0.95 (0.63 - 1.30)		1.10 (0.48 - 2.26)		0.35 (0.20 - 0.59)		0.93 (0.45 - 1.06)		0.48 (0.35 - 0.62)		1.34 (1.03 - 1.82)		0.91 (0.84 - 1.02)
	triple negative	25	0.29 (0.16 - 0.44)		0.90 (0.61 - 1.32)		0.99 (0.65 - 2.26)		0.33 (0.20 - 0.42)		2.71 (1.65 - 4.28)		3.04 (1.31 - 5.76)		1.08 (0.67 - 1.39)		1.55 (0.30 - 2.92)		0.58 (0.33 - 0.73)		0.59 (0.32 - 0.89)		0.40 (0.33 - 0.62)		1.46 (1.16 - 2.26)		0.72 (0.35 - 1.20)
	HER2 enriched	6	0.35 (0.27 - 0.89)		1.06 (0.70 - 1.47)		1.68 (1.35 - 2.49)		0.33 (0.29 - 0.51)		1.04 (0.50 - .)		0.76 (0.32 - 1.43)		1.19 (0.69 - 1.46)		0.50 (0.18 - 0.99)		0.53 (0.30 - 0.86)		0.91 (0.55 - 1.09)		0.54 (0.34 - 0.76)		1.39 (1.19 - 1.80)		0.89 (0.37 - 2.04)
MP	premenopausal	37	0.71 (0.44 - 1.24)	0.044	0.93 (0.73 - 1.22)	0.383	1.52 (1.19 - 2.02)	0.167	0.32 (0.23 - 0.37)	0.921	1.37 (0.44 - 2.55)	0.899	0.97 (0.42 - 2.51)	0.281	1.00 (0.76 - 1.31)	0.608	1.09 (0.54 - 2.29)	0.516	0.32 (0.25 - 0.61)	0.814	0.71 (0.40 - 1.09)	0.790	0.40 (0.32 - 0.50)	0.833	1.21 (0.95 - 1.45)	0.514	0.95 (0.75 - 1.30)	0.146
	postmenopausal	55	0.50 (0.27 - 0.90)		0.85 (0.67 - 1.05)		1.78 (1.42 - 2.30)		0.29 (0.22 - 0.43)		0.92 (0.49 - 2.75)		1.14 (0.56 - 2.50)		1.15 (0.64 - 1.41)		0.89 (0.41 - 1.79)		0.33 (0.22 - 0.58)		0.76 (0.42 - 1.04)		0.40 (0.30 - 0.62)		1.31 (0.90 - 1.87)		0.87 (0.54 - 1.21)
HER2	score 0/+	68	0.60 (0.31 - 1.12)	0.950	0.86 (0.62 - 1.21)	0.455	1.55 (1.13 - 2.07)	0.031	0.29 (0.23 - 0.37)	0.200	1.48 (0.50 - 2.70)	0.091	1.29 (0.53 - 3.07)	0.008	1.15 (0.69 - 1.35)	0.534	0.96 (0.46 - 2.10)	0.424	0.34 (0.26 - 0.58)	0.749	0.72 (0.39 - 1.02)	0.418	0.40 (0.30 - 0.50)	0.077	1.18 (0.88 - 1.83)	0.337	0.87 (0.58 - 1.21)	0.588
	score ++/+++	24	0.55 (0.31 - 1.17)		0.92 (0.72 - 1.20)		1.80 (1.54 - 2.62)		0.33 (0.23 - 0.42)		0.50 (0.28 - 1.11)		0.63 (0.26 - 1.06)		1.00 (0.64 - 1.37)		0.80 (0.44 - 1.75)		0.32 (0.21 - 0.63)		0.92 (0.54 - 1.08)		0.47 (0.34 - 0.62)		1.32 (1.15 - 1.80)		0.92 (0.60 - 1.32)
ER	neg	33	0.31 (0.17 - 0.47)	<0.001	0.90 (0.67 - 1.32)	0.170	1.42 (0.72 - 2.19)	0.011	0.33 (0.21 - 0.42)	0.432	2.69 (1.19 - 3.58)	0.006	2.65 (1.17 - 5.61)	<0.001	1.16 (0.70 - 1.45)	0.355	0.83 (0.30 - 2.70)	0.760	0.58 (0.32 - 0.74)	<0.001	0.65 (0.39 - 0.95)	0.404	0.40 (0.35 - 0.65)	0.033	1.44 (1.14 - 1.91)	0.0043	0.77 (0.36 - 1.24)	0.175
	pos	59	0.82 (0.53 - 1.22)		0.85 (0.67 - 1.03)		1.75 (1.43 - 2.17)		0.28 (0.23 - 0.37)		0.60 (0.42 - 1.48)		0.62 (0.35 - 1.23)		1.06 (0.65 - 1.35)		0.97 (0.52 - 1.79)		0.30 (0.20 - 0.40)		0.80 (0.42 - 1.08)		0.40 (0.30 - 0.49)		1.15 (0.81 - 1.65)		0.92 (0.74 - 1.21)
PR	neg	39	0.33 (0.20 - 0.58)	<0.001	0.88 (0.67 - 1.24)	0.588	1.43 (0.76 - 2.07)	0.012	0.33 (0.20 - 0.43)	0.515	2.12 (0.56 - 3.43)	0.034	2.39 (0.71 - 5.14)	<0.001	1.08 (0.65 - 1.44)	0.707	0.77 (0.32 - 2.61)	0.270	0.46 (0.30 - 0.72)	0.003	0.65 (0.33 - 0.99)	0.264	0.40 (0.32 - 0.62)	0.383	1.42 (1.09 - 1.87)	0.027	0.72 (0.37 - 1.21)	0.022
	pos	53	0.84 (0.54 - 1.25)		0.87 (0.67 - 1.12)		1.75 (1.45 - 2.32)		0.28 (0.23 - 0.36)		0.60 (0.40 - 1.55)		0.65 (0.35 - 1.30)		1.08 (0.68 - 1.34)		1.10 (0.57 - 1.79)		0.32 (0.21 - 0.42)		0.80 (0.50 - 1.13)		0.40 (0.32 - 0.49)		1.15 (0.82 - 1.68)		0.93 (0.81 - 1.25)
Abbreviations: LN, lymph node status; MP, menopausal status; HER2, human epidermal growth factor receptor 2 status; ER, oestrogen receptor status; n.a, not available. p-values were calculated using non-parametric Mann–Whitney.
